# Supplementary material for: Molecular Insights into the Biomedical Applications of Plagiomnium affine (Blandow ex Funck) T. Kop.: A Promising Source of Bioactive Metabolites
Source: Int J Mol Sci. 2025 Sep 24;26(19):9341. doi: 10.3390/ijms26199341 (PMC12524726; doi:10.3390/ijms26199341)
Supplement: Supplementary file 1 [file ijms-26-09341-s001.zip]

Archive with 1 entries (1 files):
- ijms-3733503-supplementary.pdf
